# Supplementary material for: Duplicated Copy Number Variant of the Maize 9-Lipoxygenase ZmLOX5 Improves 9,10-KODA-Mediated Resistance to Fall Armyworms
Source: Genes (Basel). 2024 Mar 25;15(4):401. doi: 10.3390/genes15040401 (PMC11049851; doi:10.3390/genes15040401)
Supplement: Supplementary file 1 [file genes-15-00401-s001.zip]

Archive with 1 entries (1 files):
- genes-2898405-supplementary.pdf
